# Supplementary material for: Eyes Toward Tomorrow Program Enhancing Collaboration, Connections, and Community Using Bioinspired Design
Source: Integr Comp Biol. 2021 Aug 30;61(5):1966–80. doi: 10.1093/icb/icab187 (PMC8699102; doi:10.1093/icb/icab187)
Supplement: icab187_Supplemental_Files [file icab187_supplemental_files.zip]

Archive with 7 entries (7 files):
- icb-2021-0200-File006.pdf
- icb-2021-0200-File007.pdf
- icb-2021-0200-File008.pdf
- icb-2021-0200-File009.pdf
- icb-2021-0200-File010.pdf
- icb-2021-0200-File011.pdf
- icb-2021-0200-File012.pdf
